# Supplementary material for: Baseline Serum Cystatin C Is a Potential Predictor for Acute Kidney Injury in Patients with Acute Pancreatitis
Source: Dis Markers. 2018 Nov 19;2018:8431219. doi: 10.1155/2018/8431219 (PMC6276423; doi:10.1155/2018/8431219)
Supplement: Supplementary Materials — The data (Data Availability.xlsx) supporting the findings of this study were listed in the supplementary materials. [file 8431219.f1.xlsx]

## Sheet: Sheet1
Number	sample date	Sex	Age (years)	Bun (mmol/L)	Cr(μmol/L)	UA(μmol/L)	CYS-C(mg/L)	FBG (mmol/L)	AMY(U/L)	LIP(U/L)	CHE(U/L)	TP (g/L)	ALB (g/L)	GLOB (g/L)	TBIL (μmol/L)	DBIL (μmol/L)	TBA (μmol/L)	ALT(U/L)	AST(U/L)	GGT(U/L)	ALP(U/L)	AKI(Yes/No)	AP分级	AKI分级
1	20160404	F	70	8.99	62.5	221.8	0.9	7.26	944	962.3	10379	58.4	36.8	21.6	193	129.53	274.61	172	139	502	62	No	MAP
2	20160404	F	73	4.3	50.8	165.5	0.8	3.42	1058	597.1	4947	60.9	37.3	23.6	9.41	5.7	1.65	261	100	1055	508	No	MAP
3	20160404	F	80	5.64	64.7	129.7	0.91	7.75	614	431.1	5046	54	29	25	21.39	1.22	5	15	12	18	58	No	MAP
4	20160405	F	30	4.72	42.7	169.8	0.58	5.28	530	331.9	4331	55.9	30.5	25.4	16.57	6.9	3	12	34	50	75	No	MAP
5	20160411	F	48	1.74	70.6	163.6	0.68	5.76	665	498.6	5782	55.6	27.5	28.1	9.98	3.62	4	90	154	143	105	No	MAP
6	20160411	M	77	7.97	95.2	194.1	1.47	3.17	1058	476.7	4680	64.5	34.8	29.7	64.92	41.95	349.55	423	370	642	358	No	MSAP
7	20160421	M	65	3.61	59.9	194.7	0.82	6.09	1331	895.9	4998	62.4	35.6	26.8	211.62	126.82	212.9	182	134	599	212	No	MAP
8	20160427	M	45	6.46	101.2	485.6	1.06	7.13	769	657.8	6603	61.6	38.8	22.8	16.6	5.83	3.48	72	49	237	106	No	MAP
9	20160427	F	69	6.17	63.7	215	1	7.74	1654	1293.5	7828	59.8	35.6	24.2	14.18	3.49	1.14	33	28	108	40	No	MAP
10	20160506	M	64	10.63	145.8	554.2	0.82	4.9	551	414.1	4734	53	34.6	18.4	23.43	7.24	9	790	644	273	221	No	MAP
11	20160521	F	62	4.24	62.6	296.4	0.89	10.48	986	932.2	8044	59.8	33.9	25.9	25.82	8.45	6.1	7	12	26	46	No	MAP
12	20160523	F	60	3.94	53.1	184.1	0.95	6.33	1343	1099.8	6755	65.8	37.3	28.5	4.98	2.22	0.13	20	26	48	41	No	MSAP
13	20160523	F	79	5.37	69	152	1.22	6.5	517	225.5	6974	57.3	34.7	22.6	21.39	6.49	1.88	109	138	98	62	No	MAP
14	20160526	M	52	5.23	77.2	246.9	0.97	7.1	964	343.5	6375	57.7	33.2	24.5	75.47	48.86	214.64	308	165	565	195	No	MAP
15	20160601	M	54	5.57	78.9	180.8	0.33	11.05	842	897.6	4212	59.2	34.9	24.3	18.09	5.41	2.82	93	109	94	55	No	MAP
16	20160613	F	60	4.74	61.4	172.4	1.07	5.83	368	967.1	5242	61.3	34.4	26.9	129.65	76.66	140	156	66	881	78	No	MAP
17	20160614	M	71	10.31	133	240.4	0.76	3.91	1729	1192	5767	62.4	31.5	30.9	30.07	12.61	4.06	564	201	1186	291	No	MAP
18	20160630	F	53	3.66	62.7	278.4	0.85	5.74	447	365.8	6532	67	41.1	25.9	25.86	10.8	8.96	230	286	135	136	No	MAP
19	20160707	M	50	5.73	103.6	378	1.03	5.19	410	372.4	7202	59.8	38.7	21.1	33.54	10.57	2.86	180	104	313	247	No	MAP
20	20160709	M	52	6.8	98.2	510.4	0.8	10.77	418	322.7	8344	60	37.7	22.3	9.86	3.29	1.82	21	26	66	51	No	MAP
21	20160715	F	61	3.91	55.7	109.8	0.77	5.99	382	19.4	5730	59.7	39.1	20.6	13.58	4.48	3	12	20	20	56	No	MAP
22	20160716	F	58	9.35	97.8	318.9	1.01	9.8	1507	851	7944	58.5	37.3	21.2	35.02	6.37	2	29	20	51	60	Yes	MSAP	1
23	20160718	M	51	11.78	344.8	286.9	2.11	10	2323	1197.2	4391	43.8	34.2	9.6	9.95	4.07	2	43	17	266	92	Yes	SAP	1
24	20160801	F	74	5.85	55.8	338.4	1.1	6.34	786	942.5	8524	67.2	41.1	26.1	18.17	0.25	5	29	25	39	74	No	MAP
25	20160804	M	52	4.73	82.8	341.6	1.21	4.62	439	458.8	8551	59.8	38.8	21	34.51	11.64	4.91	51	46	133	89	No	MAP
26	20160818	M	69	33.05	267	342.3	3.32	8.36	517	490	1709	44.8	20.3	24.5	38.85	14.22	5.38	120	189	192	113	Yes	SAP	1
27	20160822	M	55	5.49	72.1	218.5	1.34	5.23	365	136.5	4184	57.5	32.8	24.7	14.71	2.01	0.39	20	15	21	96	No	MSAP
28	20160824	M	49	4.91	93.4	380.4	0.92	6.36	2462	1550.4	8557	68.7	44.7	24	102.97	64.34	37	219	88	321	111	No	MAP
29	20160829	F	63	5.26	59.5	235.4	0.99	6.95	519	414.4	5086	61.3	38.1	23.2	19.89	8.05	0.94	54	34	126	87	No	MAP
30	20160903	F	68	11.33	117	255.8	1.72	7.37	1097	960	6278	68.7	47.3	21.4	41.18	22.07	25.66	677	946	245	141	No	SAP
31	20160903	M	49	16.34	197.4	800.5	2.23	7.83	319	387	5831	64.7	40.6	24.1	15.91	4.18	3	21	20	24	52	Yes	SAP	1
32	20160912	F	21	3.8	63.8	323.5	0.71	5.8	707	752.2	6045	59.8	40.4	19.4	132.78	74.03	21	185	104	332	230	No	MAP
33	20160916	M	42	7.44	69.2	410.2	1.21	6.65	899	1047.3	4919	66.9	41.8	25.1	15.86	4.93	3	83	74	175	102	No	MAP
34	20161010	M	37	4.02	60	408.8	0.88	8.07	1019	826.2	11798	85.2	45.5	39.7	26.1	6.53	2.78	56	33	66	52	No	MAP
35	20161011	F	73	12.1	184.4	324.8	1.26	7.11	955	670.9	7099	52.5	25.7	26.8	49.44	22.88	5.32	320	187	67	200	No	MAP
36	20161014	M	72	2.67	41	130.9	0.89	5.48	690	502.9	4139	63.5	31.1	32.4	41.21	26.8	45	238	325	858	218	No	MAP
37	20161019	M	51	9.19	85.5	162.7	1.18	5.41	507	252.9	6522	64.3	37.5	26.8	15.32	5.19	2	25	16	72	65	No	MAP
38	20161031	M	45	4.8	89.7	249.1	1	6.11	452	226.1	3599	64.2	27.7	36.5	71.73	21.94	11.37	103	67	205	98	Yes	MSAP	1
39	20161102	F	75	8.91	58.5	242.5	0.91	5.69	905	586	10483	67.1	40.9	26.2	6.75	2.95	5.48	36	49	96	64	No	MAP
40	20161116	F	60	8.75	89.8	457.5	1.13	13.35	807	960.9	7586	71	39.6	31.4	38.48	12.8	7.61	482	294	487	137	No	MSAP
41	20161121	M	28	3.52	85.1	403.6	0.72	7.56	973	783.9	6102	68.7	42.9	25.8	22.03	9.1	2.74	122	33	268	55	No	MAP
42	20161122	M	74	5.64	104	330.2	1.56	4.25	836	360	4206	58.2	32.7	25.5	54.95	27.97	17.03	205	87	288	231	No	SAP
43	20161201	M	48	3.43	80.4	267.3	0.68	6.35	359	430.4	6001	62.1	38.8	23.3	42.93	16.73	42.95	332	114	322	379	No	MAP
44	20161205	F	69	14.22	110.2	187.1	1.31	10.55	663	239.4	1848	54.8	36.3	18.5	25.58	10.35	27.68	567	1469	241	124	No	MAP
45	20161209	F	46	5.05	62	263	1.05	5.63	289	161.2	7266	60	40	20	21.8	7.49	3.56	52	42	249	163	No	MAP
46	20161213	F	46	1.88	51.3	126.9	0.66	6.16	1296	1531.8	4245	55.2	36.5	18.7	34.66	14.41	4.45	286	75	368	103	No	MAP
47	20161216	F	64	5.42	45.6	98.9	0.69	5.21	315	164.6	4112	53.5	30.5	23	15.87	3.67	0.62	13	12	18	47	No	MAP
48	20161219	F	65	4.9	67	269.2	1.19	7.18	1735	1182.3	4898	69.2	41.1	28.1	31.1	11.48	4.02	165	186	153	127	No	MSAP
49	20161228	F	56	4.39	42.4	214	0.51	15.11	1170	921.2	7849	66.6	42.1	24.5	107.3	67.75	51.41	155	172	362	396	No	MAP
50	20170111	M	80	7.46	94.1	299.8	0.97	8.84	304	37.3	3604	64.7	34.4	30.3	21.49	8.79	36	467	584	469	289	No	MAP
51	20170116	M	80	28.24	1012.8	462.4	6.11	3.12	667	183.8	3893	63.7	37.6	26.1	24.11	7.39	6	577	120	552	245	Yes	SAP	3
52	20170117	F	53	5.57	68.3	112.2	0.82	7.93	1469	894.8	6185	59.8	37.3	22.5	85.02	58.12	290	520	429	932	775	No	MAP
53	20170120	M	62	4.44	77.2	233	0.83	4.96	511	428.3	7885	56.9	38.5	18.4	35.59	18.38	75.37	463	418	1341	221	No	MAP
54	20170131	M	32	7.24	67.1	281.7	0.83	8.48	385	416.2	6445	70.7	43.4	27.3	24.6	9.3	28.47	45	51	123	98	No	MAP
55	20170201	M	29	5.66	111.3	524.6	0.96	13.62	441	701.8	8715	59.7	41.6	18.1	15.48	4.05	2.07	12	23	16	52	No	MAP
56	20170201	F	62	6.63	66.8	250.6	0.94	8.41	1098	904.6	6605	64.4	43.2	21.2	16.48	3.9	2.24	26	27	46	48	No	MAP
57	20170202	F	68	10.05	130.1	341.8	1.09	12.93	724	476.1	6418	64.8	36.8	28	34.68	14.18	5.61	374	181	932	218	No	MAP
58	20170203	M	74	11.11	116.1	286	1.35	6.54	1144	1274.8	3482	62.7	38.1	24.6	12.39	4.02	3	21	20	12	54	No	MSAP
59	20170213	M	46	5.43	72.5	259.1	0.9	6.77	504	478.4	9249	63.3	43.3	20	35.27	19.91	10.67	85	79	145	62	No	MAP
60	20170213	F	49	1.63	47.2	83.1	0.74	6.24	389	452.6	5352	60.7	39.4	21.3	94.67	51.61	92.69	109	296	234	82	No	MAP
61	20170214	F	63	5.85	79.6	236.3	0.93	7.51	740	656	4213	67.6	42.5	25.1	32.47	19.39	227	248	151	460	189	No	MAP
62	20170217	F	60	3.26	63.5	257.3	0.68	10.59	479	347.1	7993	63.4	37.7	25.7	141.94	66.24	111.83	112	118	634	125	No	MAP
63	20170223	F	55	3.18	48.1	303.6	0.64	5.33	1173	1136.6	8016	71.5	40.8	30.7	12.85	3.18	3	223	129	164	126	No	MAP
64	20170301	M	62	4.49	81.4	261.8	0.93	18.38	1333	1478.4	8494	76.6	46.3	30.3	20.2	4.9	7	125	284	124	52	No	MAP
65	20170302	F	65	4.66	52.2	169.3	0.78	3.15	451	273.2	8647	60.1	33.9	26.2	27.84	9.87	5.71	152	99	506	123	No	MAP
66	20170303	M	65	4.26	72.5	344.3	0.85	6.06	323	1563.4	9067	77.4	47.6	29.8	23.52	3.1	2	17	25	3	68	No	MAP
67	20170317	F	76	5.16	83.5	387.9	1.07	6.47	1325	1153.4	7661	64	34.6	29.4	39.99	11.98	5.96	124	73	166	74	No	MSAP
68	20170331	M	80	5.89	74.9	327.5	0.89	8.16	1470	1493.8	5553	62.4	34.2	28.2	18.25	9.34	10.68	97	160	93	21	No	MAP
69	20170405	F	52	3.24	56.9	268.1	0.59	4.64	984	961.7	4692	59.2	35	24.2	89.78	55.98	19	118	95	232	80	No	MAP
70	20170405	M	67	8.86	55.7	184.2	0.6	6.36	601	609.3	6041	64.4	37	27.4	25.51	7.57	6.24	390	84	610	242	No	MAP
71	20170425	F	20	4.47	52.5	205.1	0.59	6.08	2540	2210.7	5481	63.3	41.1	22.2	16.31	6.06	9	14	19	12	53	No	MAP
72	20170428	M	69	4.18	79.1	141.2	1.13	5.08	702	236.1	6218	52.9	29.9	23	31.01	14.82	6.23	139	73	445	185	No	MAP
73	20170429	M	63	25.2	505.9	264.2	3.77	6.88	466	220.2	2929	49	27.1	21.9	52.09	27.38	53.93	871	478	639	448	Yes	SAP	2
74	20170502	F	80	5.67	69	325.5	1	4.91	502	304.9	5228	58.6	28.9	29.7	68.65	38.8	107.9	259	219	608	223	No	MAP
75	20170510	F	71	7.58	75.4	249.2	1.04	6.23	1096	1135.1	6525	57.5	34.1	23.4	18.48	7.36	1.77	8	23	9	41	No	MSAP
76	20170511	M	44	8.25	341.7	156.9	4.06	5.22	304	323.3	4079	46.5	26	20.5	21.37	5.54	1.7	244	69	427	166	Yes	MAP	1
77	20170513	F	48	8.68	53.2	295.3	0.64	7.95	1032	744.7	8854	73.1	34.9	38.2	25.82	9.11	1.12	327	101	1337	198	No	MAP
78	20170522	F	71	15.13	111.1	299	0.97	6.12	772	989.3	6151	63.5	32.3	31.2	34.85	10.52	4.83	16	23	38	56	No	MAP
79	20170522	F	74	3.54	52.3	134.7	0.82	4.7	501	389.3	5929	53.6	32.6	21	9.97	3.63	2.85	60	73	168	80	No	MAP
80	20170524	F	71	8.48	89	330.2	1.62	10.12	824	1430	8521	70.7	42.8	27.9	61.17	26.51	148.66	444	989	224	216	No	MAP
81	20170529	M	22	4.93	89	363.4	1.02	5.5	360	424.3	8592	64.4	45.4	19	78.56	47.94	137.04	560	688	221	267	No	MAP
82	20170602	F	75	14.45	129.6	250	0.82	5.38	369	48.2	7375	54.1	33.9	20.2	64.66	40.24	23.69	368	278	291	109	No	MAP
83	20170602	M	49	10.74	235.5	378.3	3.88	8.08	703	594.5	5720	63.4	37.3	26.1	22.38	5.48	0.88	34	32	142	94	Yes	SAP	2
84	20170608	F	70	24.87	167.9	422.7	1.09	11.88	332	178.9	2518	57.1	29.4	27.7	64.94	31.14	51.12	136	458	140	121	No	MAP
85	20170614	F	77	3.4	54.7	162.4	0.88	6.64	652	188.8	5967	53.4	31	22.4	16.75	4.79	3.82	45	36	95	70	No	MAP
86	20170614	F	82	8.02	71.3	226.2	1.23	7.98	1456	1095.9	7152	61.6	31.2	30.4	12.43	4.03	0.86	6	16	9	250	No	MSAP
87	20170619	F	76	5.71	79.1	326.5	1.17	11.54	779	1264.9	6892	63.5	34.4	29.1	28.48	11.32	91.08	398	535	604	156	No	MAP
88	20170626	M	52	5.37	90.4	457.6	1.05	4.83	564	868.9	9077	63.2	42.2	21	16.35	4.09	2.53	27	14	93	73	No	MAP
89	20170629	M	28	7.78	79.9	376.6	1.04	6.27	656	514.5	7221	66.1	41	25.1	45.04	17.55	3.29	100	66	132	77	No	MAP
90	20170703	M	51	4.72	82.4	266.5	0.82	11.95	407	445.6	8853	61.9	34.4	27.5	8.19	3.17	3	75	72	10	37	No	MAP
91	20170704	M	38	6.77	80.4	314.5	0.97	3.86	296	276	9444	68.3	35.4	32.9	11.6	3.36	3.94	42	34	287	81	No	MAP
92	20170706	M	38	6.73	62.9	216.4	0.76	9.94	979	1352.6	7180	62.1	42.1	20	7.99	2.52	7.07	28	25	57	63	No	MAP
93	20170706	F	68	7.5	80.1	125.2	1.37	3.78	364	775.4	5148	65	38.4	26.6	28.47	10.46	17.67	626	745	443	209	No	MAP
94	20170712	M	75	6.19	96.2	288	1.57	4.12	1115	901.7	4470	55.7	35.1	20.6	16.74	6.95	1.16	122	51	252	127	No	MSAP
95	20170717	F	55	2.25	47.7	151.5	0.67	9.26	455	679.3	6097	62.9	36.8	26.1	53.34	13.01	17	854	1453	49	102	No	MAP
96	20170719	M	46	6.13	82.7	324.7	0.93	6.49	1424	1536.4	7755	68.1	45.7	22.4	46.85	19.79	11.71	561	125	519	128	No	MSAP
97	20170720	M	62	3.45	76.9	98.8	0.89	5.97	712	701.2	6095	56.5	35.7	20.8	13.62	0.51	3.05	349	278	310	154	No	MAP
98	20170722	M	50	4.63	91.7	345	1.01	8.52	692	994.1	9381	69.3	47.4	21.9	28.93	17.22	42.71	70	155	154	153	No	MAP
99	20170728	M	49	5.33	108.5	401.6	1.55	7.92	708	1055.4	8309	71.7	43.8	27.9	22.6	7.34	5.09	364	438	176	192	No	MSAP
100	20170729	M	65	3.84	98.2	379.1	1.04	3.59	313	330.3	7558	64	35	29	13.98	3.96	2.05	18	25	63	55	No	MAP
101	20170731	M	81	5.89	95.2	226.3	1.02	9.98	459	69.6	4023	66.2	37.1	29.1	13.49	5.4	7.25	15	31	64	58	No	MAP
102	20170803	M	63	6.61	114.4	395.3	1.73	6.67	570	392.5	6235	63.4	37.4	26	14.8	4.31	4.3	19	24	18	55	No	MAP
103	20170804	F	79	9.72	128.2	626	0.94	6.21	1534	1434.1	6213	78.6	41.1	37.5	108.75	50.78	199	768	659	511	128	No	MAP
104	20170807	F	53	3.93	65.3	253.9	0.82	4.83	396	271.5	6507	52	35.5	16.5	25.02	16.17	133	251	238	346	94	No	MAP
105	20170808	M	75	6.57	87.5	256.2	1.01	3.95	1235	1124.7	5453	59.4	38.9	20.5	71.98	27.89	25	154	212	404	175	No	MAP
106	20170810	M	75	9.54	174.9	344	2.98	20.5	1258	1568.1	9326	73.7	42.9	30.8	12.24	3.4	2	129	40	68	88	Yes	MSAP	2
107	20170811	M	49	5.43	68.1	250.4	0.91	4.02	970	945	6254	75.7	42.2	33.5	97.05	48.82	12	571	333	1272	308	No	MAP
108	20170812	M	49	9.41	120.5	613.5	1.06	6.89	2023	1113.2	8514	68.1	40.9	27.2	11.97	4.15	2.29	9	13	5	66	No	MAP
109	20170817	F	83	6.04	73.8	253.1	1.3	4.77	644	528.6	6854	64.6	38.2	26.4	190.13	117.81	175.08	135	98	290	125	No	MAP
110	20170818	M	41	3.47	77.7	281.1	0.85	6.08	992	1379.2	7809	64.6	42	22.6	25.94	6.55	7.26	18	63	20	64	No	MAP
111	20170821	M	35	3.63	55.6	212.3	0.71	4.81	542	346.1	4999	53.8	33.3	20.5	22.14	5.27	0.62	21	28	23	52	No	MAP
112	20170824	F	50	3.38	46.3	322.6	0.7	8.82	767	1608.4	7048	60.8	35.3	25.5	14.2	4.26	1.93	147	71	174	71	No	MAP
113	20170824	M	55	7.23	74.8	300.3	1.21	4.37	2650	1788.6	7168	58.8	36.6	22.2	15.4	3.74	1.79	19	24	14	54	No	MSAP
114	20170830	M	46	3.93	66.3	298.5	0.94	5.24	526	606.4	4354	59.1	33.4	25.7	9.76	3.98	4	17	18	55	75	No	MAP
115	20170901	M	84	8.57	104.4	321.1	0.98	5.06	1698	1338.8	4042	56.7	33	23.7	24.48	8.69	5.41	48	38	56	54	No	MAP
116	20170906	F	37	6.03	57.5	255.7	3.84	7.42	501	458.1	5090	52.6	27.5	25.1	23.85	9.92	9.38	125	38	873	145	Yes	SAP	1
117	20170908	F	76	2.94	53.6	253.9	1.21	3.98	327	407.6	5730	61.5	32.2	29.3	123.49	76.22	169.39	256	280	224	215	No	MAP
118	20170909	F	61	7.14	38.5	171.7	1.04	5.08	2024	1770.9	5015	56.7	32.3	24.4	16.19	2.8	0.77	16	28	18	57	No	MAP
119	20170911	F	73	8.14	56.5	437.6	1.29	9.73	2445	3284.7	5592	72.1	34.6	37.5	35.44	17.58	6	195	114	422	301	No	MSAP
120	20170913	M	44	12.08	89.8	349.2	1.04	14.81	420	538.5	7520	49.4	28.4	21	18.17	6.29	2	12	15	6	49	No	MAP
121	20170915	F	55	7.85	36.7	304.3	0.82	9.33	1560	1587.1	10093	74.9	41.4	33.5	31.25	10.91	3.63	21	33	15	59	No	MAP
122	20170916	F	53	8.88	86.9	333.2	1.17	19.41	1176	1400.9	6768	63.4	38	25.4	15.8	5.12	4.58	51	84	68	128	No	MSAP
123	20170918	M	79	6.75	63.6	193	1.22	6.45	438	769.9	5557	64.6	39.2	25.4	24.03	11.14	7.41	118	168	379	72	No	MAP
124	20170925	F	23	3.28	56.9	272.6	0.89	3.94	890	1305.7	7927	67.7	38.5	29.2	17.05	5.95	2.12	29	43	140	129	No	MAP
125	20170925	F	52	4.99	46.4	176.3	0.86	6.25	839	949.1	6737	73	39.2	33.8	22.59	7.89	7.28	213	209	155	93	No	MAP
126	20170927	M	64	8.12	90.6	371.7	0.96	8.99	719	871.9	8219	67.1	42	25.1	11.94	2.22	1.39	21	16	27	49	No	MAP
127	20170928	M	53	3.7	61.6	206.9	0.92	4.75	1253	782.3	6033	63.8	34.2	29.6	189.59	111.34	186	687	342	1387	390	No	MSAP
128	20170930	F	85	8.91	56.5	285.9	1.39	6.28	364	483.7	5744	68.7	40.2	28.5	67.27	44.65	126.03	85	60	435	224	No	MAP
129	20171003	M	67	4.69	61.6	99.2	0.9	6.76	790	747.4	4831	63.3	30.4	32.9	23.04	7.23	8	109	94	215	130	No	MAP
130	20171003	M	80	12.12	88.4	289.7	1.5	7.26	680	379.8	5488	70.7	32.4	38.3	10.19	3.48	2	127	87	181	208	No	MAP
131	20171003	F	47	14.03	429.3	163.2	2	3.38	460	81.7	3609	66.2	30.7	35.5	111.4	62.78	26.4	83	115	116	107	Yes	MSAP	1
132	20171005	F	67	3.8	40	224	1.08	10.95	344	339.3	6549	68.3	36.9	31.4	77.09	37.72	10.63	317	182	334	111	No	MAP
133	20171006	F	69	9.12	62.8	352.8	1.25	14.13	875	1014.5	7840	67.8	38.3	29.5	86.8	56.53	208.02	308	335	477	475	No	MAP
134	20171007	M	56	7.49	98	264.7	1.34	5.93	321	97.8	6832	65	37.7	27.3	12.94	2.73	2.82	30	59	45	42	No	MAP
135	20171008	F	80	4.32	64	267.8	1.29	6	691	856.4	5851	69.1	39.6	29.5	12.51	6.48	2.72	6	15	131	77	No	MAP
136	20171008	F	81	3.66	43.1	292.5	1.01	15.06	300	280.2	8159	67.7	36.3	31.4	161.85	103.8	238.28	215	196	641	197	No	MAP
137	20171010	M	62	27.42	212.4	554.2	2.24	4.29	583	444	4128	59.2	36.5	22.7	15.06	3.23	1	17	18	9	93	Yes	MSAP	1
138	20171016	M	71	16.76	211.7	400.6	2.6	6.67	340	229.1	3214	50.9	33.5	17.4	9.42	1.73	1	27	21	29	58	Yes	MSAP	2
139	20171019	M	64	6.49	65.4	361.5	1.13	8.79	1579	1646.7	7344	57.7	39.4	18.3	15.66	4.66	0.27	13	20	40	34	No	MSAP
140	20171021	F	55	4.6	62.6	193.7	1.23	5.02	372	444.8	6096	70.5	39.2	31.3	11.3	3.74	0.5	30	15	113	49	No	MAP
141	20171028	M	72	13.36	251.6	490.7	3.72	5.67	451	490.2	3310	47.7	25.3	22.4	54.1	26.92	88	391	459	554	154	Yes	SAP	2
142	20171031	M	25	2.95	62.9	227.4	0.73	5.28	667	914.8	7375	87.7	36.9	50.8	139.88	85.93	128	493	452	322	159	No	MAP
143	20171106	F	76	4.76	74.5	193.6	1.02	7.19	698	543	4439	54.3	31.8	22.5	13.43	6.66	2.81	191	104	438	223	No	MAP
144	20171107	M	55	4.4	67.9	461.6	0.85	6.23	816	1027.9	6806	65.3	39.6	25.7	22.3	7.03	3.74	101	101	101	98	No	MAP
145	20171111	F	53	7.47	61.3	503.3	0.92	15.3	1189	1353	7756	76	34.8	41.2	20.75	7.39	2.42	175	184	600	259	No	MAP
146	20171113	M	52	5.73	80.8	349.6	0.87	7.68	1321	1514.9	5236	58.2	36.4	21.8	18.76	6.69	2.38	36	22	52	37	No	MAP
147	20171115	M	30	7.48	98.2	396.6	1.03	10.09	1086	853.3	7288	57.1	35.1	22	17.69	7.95	3.56	443	216	562	226	No	MAP
148	20171115	M	80	13.43	661	263.9	10.27	4.41	3697	4191.6	4440	69.2	41.2	28	21.01	4.92	1.51	138	137	209	84	Yes	SAP	2
149	20171116	M	47	4.68	57.5	413.4	0.84	8.8	351	537.2	8546	66.9	46.1	20.8	14.69	4.62	0.96	10	22	7	181	No	MAP
150	20171120	F	61	5.36	109.2	266.6	1.37	9.88	391	456.3	9822	62.1	38.3	23.8	29.42	9.73	0.78	133	55	111	65	No	MAP
151	20171121	M	30	3.19	81	389.9	0.99	6.17	327	132.4	10131	78	53.5	24.5	13.56	5.48	50.21	83	123	89	104	No	MAP
152	20171121	M	74	5.64	74.3	311.8	1.19	8.46	672	882.6	6278	65.1	40.4	24.7	12.42	4.74	8.55	602	581	176	69	No	MAP
153	20171123	M	29	2.94	66.6	355.4	1.09	16.13	463	590.5	8374	76.8	45.2	31.6	24.11	5.06	1.11	18	18	46	79	No	MAP
154	20171123	M	76	21.39	474.7	675.9	4.87	7.25	749	197.7	4198	68	41.9	26.1	12.05	4.15	17	73	20	81	105	Yes	MSAP	2
155	20171125	M	43	2.06	66.4	318.3	0.81	6.77	323	443.2	5633	57.3	36.8	20.5	278.36	162.78	359.06	260	158	544	170	No	MAP
156	20171128	F	67	25.64	885	503.3	5.54	5.2	351	822.8	6924	67.2	37.8	29.4	13.54	5.43	4.14	78	135	423	216	Yes	SAP	3
157	20171130	F	77	4.98	74.4	285.5	1.3	5.05	500	326.6	6285	66.3	41.3	25	16.92	2.81	5.09	17	15	31	55	No	MAP
158	20171207	M	69	4.03	86.5	214.7	1	5.59	731	1544.8	6776	56.6	38.3	18.3	42.61	19.47	26.7	273	259	677	229	No	MAP
159	20171208	M	70	6.81	95.6	387.2	1.05	8.24	714	541.5	7343	68.8	42.6	26.2	13.01	4.49	1	16	43	5	74	No	MAP
160	20171209	F	78	4.58	62.4	258.5	0.79	16.1	722	450.5	5360	58.2	38.6	19.6	69.61	27.43	30.29	455	191	448	121	No	MAP
161	20171212	F	74	7.17	81.6	436.6	1	5.38	598	813.7	7183	66.1	42.4	23.7	222.58	75.18	122.47	202	198	528	130	No	MAP
162	20171216	M	69	5.73	73.3	318.7	1.03	7.43	941	737.5	6942	62.2	41.4	20.8	21.27	6.79	4	354	105	288	225	No	MAP
163	20171218	M	65	5.13	72.5	301.9	0.71	9.62	1380	1139.4	6188	67.3	43.3	24	12.01	3.81	0.96	8	10	9	78	No	MAP
164	20171219	F	22	2.42	46.9	297.9	0.75	7.56	1132	1093	5680	60.5	39.5	21	41.14	20.72	7.88	211	230	208	222	No	MAP
165	20171222	M	77	5.01	90.1	316.3	1.16	6.35	2256	1219.3	4431	59.7	39.8	19.9	10.59	3.2	47.91	119	222	286	96	No	MSAP
166	20171225	M	52	3.88	42	305.8	0.37	15.64	2060	1632.5	9308	62.8	48.4	49.6	24.06	9.27	152.55	60	39	12	48	No	MAP
167	20171227	F	70	10.44	175.7	388.6	0.7	10.19	810	1163.1	7059	62.8	38	24.8	16.5	4.51	1.58	10	15	52	70	No	MAP
168	20171230	F	72	7.07	76.6	291.8	1.12	4.81	675	832	6307	59.8	36.8	23	41.49	17.81	6	330	188	804	196	No	MAP
169	20180102	M	66	5.01	90.5	521.7	1.04	7.84	2410	1887.8	6654	62.7	38.9	23.8	8.73	3.44	1.1	57	49	61	60	No	MAP
170	20180103	F	64	12.32	149.5	508.3	1.53	14.81	1475	1521.9	7768	57.5	33.4	24.1	19.25	7.66	4.09	186	82	151	112	No	MSAP
171	20180110	F	50	6.61	50.8	186.6	0.77	6.53	841	503.3	6535	61.8	31.5	30.3	23.7	14.38	3.9	69	56	302	112	No	MAP
172	20180115	F	48	3.61	53.1	187	0.67	8.02	549	501.4	6042	60.2	32.2	28	11.62	4.69	6.91	3	17	11	50	No	MAP
173	20180116	M	35	7.23	74.7	461.6	0.88	8.55	1107	870.3	4834	68.8	34	34.8	122.53	74.55	152	641	351	2591	542	No	MAP
174	20180118	M	70	4.29	69.8	370	1.15	6.14	398	404.4	6951	61.9	35.8	26.1	19.99	9.72	7.11	86	47	423	80	No	MAP
175	20180120	M	82	3	65.4	198.6	1.14	5.69	524	630.3	4051	58.9	30	28.9	29.56	7.16	5	560	224	436	257	No	MAP
176	20180127	M	42	4.71	68.2	321.9	1.05	13.11	318	274.2	12786	72.8	45.5	27.3	14.83	4.38	2	137	74	401	140	No	MAP
177	20180127	F	65	8.07	72.6	294.2	1.49	12.45	2025	2117.3	5782	64.3	33	31.3	13.39	4.39	6.24	159	174	252	137	No	MSAP
178	20180129	M	33	4.87	66.8	314.8	0.91	5.51	440	614.9	11222	75.9	44.6	31.3	9.43	3.3	5	19	17	60	41	No	MAP
179	20180129	F	64	5.25	49	203.5	1	5.88	352	125.6	5025	61.1	35	26.1	20.4	6.58	1.8	32	90	45	57	No	MAP
180	20180129	M	67	10.78	77.8	292.3	1.02	8.35	634	496.5	5873	58.8	33.9	24.9	21.48	6.45	1.86	192	130	190	112	No	MAP
181	20180130	M	71	11.52	88.1	378.1	1.52	12.83	719	894.7	5288	67.8	37.1	30.7	37.75	21.57	23.2	23	62	322	240	No	MAP
182	20180202	F	40	2	46.6	182.4	1	6.42	696	548.9	3471	62.2	28.2	34	20.07	6.82	2	44	33	24	106	No	MAP
183	20180202	M	64	5.5	76.7	273.3	1.11	6.2	2003	1763.7	4478	58.3	36.6	21.7	20.66	6.51	5.96	16	27	28	50	No	MSAP
184	20180205	M	66	5.6	80.9	176	1.53	3.74	593	327.6	3124	58.7	33.5	25.2	25.93	10.15	7	17	26	339	69	No	MSAP
185	20180205	F	69	4.45	59.7	238.9	1.38	9.69	316	418.9	8933	67.8	39.3	28.5	34.85	11.46	3	93	56	81	56	No	MSAP
186	20180205	F	78	2.81	47.7	211.6	0.89	6.63	1285	850.6	4291	56.4	31.6	24.8	55.87	31.72	39.48	135	256	110	106	No	MAP
187	20180209	F	49	4.07	43.2	222.1	0.75	8.53	1889	1648	8824	70.8	41.7	29.1	10.53	6.05	10.65	110	220	98	104	No	MAP
188	20180210	F	69	5.67	83.5	216.3	1.36	5.77	411	281	6109	55.3	31	24.3	18.18	3.37	0.56	58	22	36	61	No	MAP
189	20180212	M	57	3.02	70.2	163.7	0.86	6.97	354	286.4	5714	57	31.7	25.3	118.87	79.6	128.69	69	100	366	103	No	MAP
190	20180214	M	76	9.76	84.1	336	1.41	8.07	683	580.2	7053	65.8	33.4	32.4	14.52	0.93	1.88	25	17	26	65	No	MAP
191	20180218	F	54	5.98	55.9	268.3	0.84	12.42	525	928.3	8000	68.1	39.1	29	42.72	15.8	10	420	182	698	147	No	MAP
192	20180220	M	31	3.04	41.2	367.3	0.88	20.77	613	1099	14290	65.4	42.5	46.8	31.94	17.74	4	189	98	294	234	No	MAP
193	20180220	M	34	2.16	62.4	248.9	0.8	8.28	300	285.1	11414	69.1	40.1	29	16.4	4.07	2.79	60	67	368	122	No	MAP
194	20180220	M	58	7.8	64.3	619.1	1.13	8.89	651	721	7611	63.5	37.1	26.4	118.53	81.58	56.77	124	49	143	111	No	MAP
195	20180220	M	67	8	85.2	452.2	1.25	14.5	567	775.7	10118	70.5	41.2	29.3	27	7.47	4.68	102	119	183	82	No	MAP
196	20180220	M	77	7.77	71.4	267	1.41	4.84	709	383.1	4094	58.2	32.7	25.5	73.48	42.24	176.77	1048	746	213	161	No	MAP
197	20180222	M	47	4.95	61	349.7	1.08	7.74	1445	976.5	6185	70.3	41	29.3	33.56	16.11	15	88	63	252	177	No	MAP
198	20180222	M	79	4.16	80.8	254.2	1.11	5.12	577	259.9	4310	63.6	33.6	30	23.54	5.53	2	18	15	7	40	No	MAP
199	20180223	F	62	9.5	56.7	190	0.87	7.52	499	381.9	4860	55.2	29.1	26.1	20.26	6.18	13	28	58	131	99	No	MAP
200	20180223	F	76	7.33	52.6	195.2	1.16	5.55	446	106.6	5477	57.9	32.3	25.6	21.5	11.45	5.56	118	72	296	110	No	MAP
201	20180303	M	28	7.37	70.3	424.8	0.77	13.22	895	1344.9	9158	62.7	39.1	23.6	26.9	11.63	4.18	389	185	492	149	No	MAP
202	20180305	M	64	7.99	118.6	413.5	1.22	5.07	896	912.8	6035	61.1	35.9	25.2	53.05	22.1	25.02	365	717	881	126	No	MAP
203	20180305	F	65	6.78	65.7	215.6	1.29	5.9	495	536.7	6179	65.2	31	34.2	27.29	9.81	4.2	144	67	276	138	No	MAP
204	20180305	M	81	7.33	83.8	329.4	1.53	6.23	356	18.8	5802	79.9	40.2	39.7	34.34	10.64	2	26	15	57	50	No	MAP
205	20180306	F	38	3.78	79.1	317.7	1.1	5.86	300	214.1	6938	61	36.6	24.4	19.48	8.5	7.99	76	20	316	99	No	MAP
206	20180309	M	41	4.66	84.8	402.5	1.22	8.17	288	287.5	6866	64.6	39	25.6	12.2	5.23	2	10	16	28	62	No	MAP
207	20180310	M	47	5.08	95.1	368.5	1.14	4.91	435	294.1	7022	63.9	34.4	29.5	14.26	3.61	0.94	22	19	42	50	No	MAP
208	20180315	F	65	3.96	57.8	201	0.92	6.01	372	325.6	6973	56	34.9	21.1	16.32	3.56	1.24	135	28	320	129	No	MAP
209	20180319	F	32	2.48	33.1	451	0.33	16.14	698	1388.5	11161	69.1	36.7	32.4	47.36	29.54	259.38	322	261	846	115	No	MAP
210	20180319	M	51	7.04	92.7	243	0.95	6.83	836	843.2	6700	60.8	36	24.8	19.22	9.88	11.96	89	74	270	116	No	MAP
211	20180319	M	67	8.45	103.7	500.2	1.34	7.1	1046	827.2	8885	67.3	39.4	27.9	45.8	12.57	5	14	24	17	74	No	MSAP
212	20180320	F	57	12.81	113.4	349.2	1.47	8.67	1859	1243.7	8099	66.4	36.8	29.6	17.98	5.24	2.53	27	37	69	95	No	MSAP
213	20180322	F	69	4.93	65.3	160.1	0.89	3.33	1372	1178.7	5442	49.2	29.1	20.1	40.82	9.98	0.62	70	60	136	72	No	MAP
214	20180322	M	71	3.99	82.6	331.7	1.52	4.91	361	69.7	5654	63.8	38.3	25.5	327.87	204.19	243	142	77	662	254	No	MAP
215	20180323	M	47	3.72	70.2	205.4	0.82	6.9	919	737.6	6266	60.2	39.9	20.3	11.59	1.64	5.45	19	16	26	73	No	MAP
216	20180328	M	62	6.13	86.4	350.3	1.14	5.41	440	876.3	8343	63.6	34.4	29.2	9.62	3.09	2	25	23	33	72	No	MAP
217	20180329	M	64	4	56.2	246.9	1.03	7.64	1321	965	6016	64.6	36.1	28.5	13.05	4.03	1.87	178	120	139	138	No	MAP
218	20180402	F	65	4.09	51.1	218.8	0.79	8.13	1266	1797.2	8733	77.9	42.7	35.2	17.67	6.7	2.14	90	44	159	111	No	MAP
219	20180409	F	61	3.79	77.3	235.4	1.03	3.75	1658	1168.6	6459	62	38.4	23.6	27.54	6.37	0.76	20	27	20	49	No	MSAP
220	20180410	F	62	5.56	66.9	249.4	0.93	6.77	1090	1091.2	5907	68.3	35.5	32.8	71.93	39.08	15	17	27	46	23	No	MAP
221	20180410	M	70	6.18	71.8	312.8	1.16	11.35	1756	3211.4	5438	65.1	31.1	34	13.86	5	1	195	35	93	91	No	MSAP
222	20180412	M	62	8.49	89.9	543.1	1.61	7.49	655	493	10665	64.2	36.3	27.9	76.74	35.04	11.85	37	96	72	68	No	MAP
223	20180413	F	48	7.1	74.8	259.9	0.82	13.48	469	513.2	7542	56.2	28.3	27.9	12.11	3.2	5.24	23	18	24	73	No	MAP
224	20180416	F	29	1.7	51.9	327.1	0.72	4.8	480	631.9	3315	55.6	26.3	29.3	26.26	8.59	5	71	68	719	122	No	MAP
225	20180416	M	48	5.71	84.6	319.1	0.84	14.1	1640	1403.6	8334	67.3	36.8	30.5	95.2	55.11	19	41	61	408	56	No	MAP
226	20180416	F	74	5.01	66.3	278.3	1.14	8.17	1080	1798.8	2596	55	26.1	28.9	9.43	2.76	2	6	14	9	119	No	MAP
227	20180420	M	56	5.51	90.2	286.7	0.9	9.76	393	559.5	6886	59.2	34.5	24.7	92.99	54.4	90	153	111	191	59	No	MAP
228	20180420	F	74	5.94	61.4	422.1	0.83	6.83	998	817.3	4377	63.9	32.6	31.3	39.74	11.36	5	230	187	366	100	No	MAP
229	20180424	M	29	2.46	59.4	339.4	0.66	7.96	549	559.3	6098	72.1	38.4	33.7	16.97	5.93	14.63	416	260	234	183	No	MAP
230	20180428	M	22	3.62	68.8	376.4	0.82	8.22	1052	1048.3	11970	69.2	37.4	31.8	73.68	31.81	16.82	168	171	614	380	No	MSAP
231	20180502	M	53	3.25	82.5	275.7	0.92	5.9	369	186.2	6206	63.8	39.1	24.7	42.87	19.24	12.66	396	168	260	141	No	MAP
232	20180504	F	30	6.4	49	375.7	0.66	6.17	639	799.2	7160	66.6	36.7	29.9	24.4	11.66	4.16	255	100	459	172	No	MAP
233	20180505	F	63	6.11	95.7	323.1	1.08	10.93	321	367.2	3960	53.3	28.1	25.2	25.37	8.37	2.43	19	12	23	87	No	MAP
234	20180508	F	64	9.25	75.9	225.8	0.84	12.96	919	772.6	9206	67.5	38.5	29	22.41	8.28	1.86	19	19	46	65	No	MAP
235	20180511	M	77	4.25	68.8	269.4	1.28	8.21	1272	1256.6	5840	66	36.9	29.1	16.28	5.04	1.64	37	25	145	71	No	MSAP
236	20180512	M	56	7.4	95	302.7	1.15	6.42	1147	1000.9	6683	59.8	35.8	24	11.25	4.56	2.29	23	32	30	63	No	MSAP
237	20180516	M	46	10.86	65.5	205.1	0.91	10.4	1701	1426.6	4860	65.6	39	26.6	63.23	49.87	276.73	108	125	435	299	No	MSAP
